# Supplementary material for: Deficits in the Mimicry of Facial Expressions in Parkinson's Disease
Source: Front Psychol. 2016 Jun 7;7:780. doi: 10.3389/fpsyg.2016.00780 (PMC4894910; doi:10.3389/fpsyg.2016.00780)
Supplement: Supplementary Table 1 — Supplemental table containing perceptual validation results for stimuli used in the present study (taken from Livingstone and Russo, under review). Validation data includes proportion correct scores, unbiased hit rates, intensity ratings, and responses times for these measures. [file Table1.XLSX]

## Sheet: Perceptual validation data
	Independent Variables							Dependent Variables
Filename	Modality	Channel	Emotion	Intensity	Statement	Repetition	Actor	Accuracy (%)	Unbiased Hit rate	Intensity(Med)	Intensity(M)	Intensity(SD)	EmoCategoryRespTime(M, Sec)	EmoCategoryRespTime(SD)	IntensityRespTime(M, Sec)	IntensityRespTime(SD)
01-01-01-01-02-01-05.mp4	AV	Speech	Neutral	Normal	Dogs	R1	A5	1	0.688199	4	3.2	1.39841	1.41066	1.74004	1.39044	0.913928
01-01-01-01-02-02-06.mp4	AV	Speech	Neutral	Normal	Dogs	R2	A6	1	0.688199	3	2.9	1.59513	1.73749	1.09729	2.23167	1.41391
01-01-02-01-01-02-06.mp4	AV	Speech	Calm	Normal	Kids	R2	A6	0.9	0.619379	4	3.7	0.823273	2.18484	1.19421	2.36033	1.52831
01-01-02-01-02-01-06.mp4	AV	Speech	Calm	Normal	Dogs	R1	A6	0.9	0.619379	3.5	3.2	1.0328	1.60409	1.15245	1.24926	0.700976
01-01-02-02-01-01-05.mp4	AV	Speech	Calm	Strong	Kids	R1	A5	0.4	0.27528	3	3.4	0.966092	1.55966	0.834207	1.707	1.45579
01-01-02-02-02-02-05.mp4	AV	Speech	Calm	Strong	Dogs	R2	A5	0.8	0.550559	3.5	3.5	1.08012	2.31678	1.58135	1.89036	1.24863
01-01-03-01-02-01-07.mp4	AV	Speech	Happy	Normal	Dogs	R1	A7	1	0.716858	3.5	3.5	0.849837	1.97497	0.975	2.41628	1.77859
01-01-03-01-02-02-07.mp4	AV	Speech	Happy	Normal	Dogs	R2	A7	1	0.716858	3.5	3.6	0.699206	2.00726	2.00557	2.11637	1.5536
01-01-03-02-01-01-04.mp4	AV	Speech	Happy	Strong	Kids	R1	A4	0.9	0.645172	4.5	4.4	0.699206	1.69191	0.920625	1.76215	1.27214
01-01-03-02-02-02-06.mp4	AV	Speech	Happy	Strong	Dogs	R2	A6	0.9	0.645172	5	4.6	0.699206	2.11661	1.07576	1.65954	1.16607
01-01-04-01-02-01-06.mp4	AV	Speech	Sad	Normal	Dogs	R1	A6	0.7	0.481078	3	2.7	1.05935	1.53893	0.974644	1.8082	1.6377
01-01-04-01-02-01-07.mp4	AV	Speech	Sad	Normal	Dogs	R1	A7	0.5	0.343627	3	3	1.41421	2.08362	0.973163	2.5263	1.41357
01-01-04-01-02-02-04.mp4	AV	Speech	Sad	Normal	Dogs	R2	A4	0.6	0.412353	3.5	3.4	1.26491	3.9154	2.2764	1.6242	0.639867
01-01-04-02-01-01-05.mp4	AV	Speech	Sad	Strong	Kids	R1	A5	1	0.687255	4	4.2	0.788811	1.61934	0.612226	1.65493	1.84382
01-01-05-01-01-01-04.mp4	AV	Speech	Angry	Normal	Kids	R1	A4	0.8	0.631693	3	3.4	1.07497	2.0854	1.46191	1.95971	1.40886
01-01-05-01-02-02-06.mp4	AV	Speech	Angry	Normal	Dogs	R2	A6	0.8	0.631693	3.5	3.4	1.42984	2.72498	1.97078	1.34911	0.867601
01-01-05-01-02-02-07.mp4	AV	Speech	Angry	Normal	Dogs	R2	A7	1	0.789616	4	4.2	0.632456	1.78827	0.567475	1.80563	1.21008
01-01-05-02-01-01-07.mp4	AV	Speech	Angry	Strong	Kids	R1	A7	1	0.789616	5	4.6	0.516398	1.78954	1.27163	0.847999	0.400201
01-01-06-01-01-02-04.mp4	AV	Speech	Fearful	Normal	Kids	R2	A4	0.8	0.636282	4	4.1	0.737865	3.41568	2.13837	2.0852	1.3816
01-01-06-01-01-02-07.mp4	AV	Speech	Fearful	Normal	Kids	R2	A7	0.8	0.636282	4	3.8	0.918937	2.06613	0.703163	2.73006	1.58032
01-01-06-02-01-01-05.mp4	AV	Speech	Fearful	Strong	Kids	R1	A5	0.9	0.715817	5	5	0	2.70703	1.60109	1.30127	0.62558
01-01-06-02-01-01-06.mp4	AV	Speech	Fearful	Strong	Kids	R1	A6	0.4	0.318141	5	4.7	0.674949	3.22406	2.31853	1.33421	0.745229
01-02-01-01-01-01-04.mp4	AV	Song	Neutral	Normal	Kids	R1	A4	1	0.684538	3.5	3.7	0.823273	1.9216	2.14763	1.58784	1.35658
01-02-01-01-01-01-07.mp4	AV	Song	Neutral	Normal	Kids	R1	A7	0.8	0.54763	3	3.1	1.19722	3.11284	1.79972	2.31591	1.153
01-02-01-01-02-02-04.mp4	AV	Song	Neutral	Normal	Dogs	R2	A4	0.7	0.479176	3	3	1.41421	1.96443	1.64942	1.84928	1.63975
01-02-01-01-02-02-07.mp4	AV	Song	Neutral	Normal	Dogs	R2	A7	0.9	0.616084	4	3.6	0.843274	1.8689	1.38579	1.95801	1.1755
01-02-02-01-01-01-06.mp4	AV	Song	Calm	Normal	Kids	R1	A6	0.7	0.479176	3	3.2	0.788811	1.97063	1.38813	1.00795	0.571525
01-02-02-01-01-01-07.mp4	AV	Song	Calm	Normal	Kids	R1	A7	0.9	0.616084	3	3.1	1.1005	1.50782	0.811206	2.05136	1.97701
01-02-02-01-02-02-06.mp4	AV	Song	Calm	Normal	Dogs	R2	A6	0.8	0.54763	3	2.7	1.05935	2.37651	1.59249	1.40107	0.788372
01-02-02-02-01-01-07.mp4	AV	Song	Calm	Strong	Kids	R1	A7	0.7	0.479176	3	3	1.1547	2.16287	1.90621	1.56822	0.99733
01-02-02-02-01-02-05.mp4	AV	Song	Calm	Strong	Kids	R2	A5	0.7	0.479176	4	3.9	0.875595	1.55733	0.970447	1.85528	1.74903
01-02-02-02-01-02-07.mp4	AV	Song	Calm	Strong	Kids	R2	A7	0.9	0.616084	4	3.6	1.07497	2.07425	1.32696	1.98634	1.43446
01-02-02-02-02-01-04.mp4	AV	Song	Calm	Strong	Dogs	R1	A4	0.6	0.410723	4.5	4.4	0.699206	1.26514	0.764123	2.32245	1.99723
01-02-02-02-02-01-06.mp4	AV	Song	Calm	Strong	Dogs	R1	A6	0.9	0.616084	3	3	0.942809	1.48221	1.19481	2.5659	1.94294
01-02-03-01-01-01-04.mp4	AV	Song	Happy	Normal	Kids	R1	A4	1	0.733832	3	3.1	0.875595	2.09904	1.43948	1.89419	0.683145
01-02-03-01-01-01-07.mp4	AV	Song	Happy	Normal	Kids	R1	A7	1	0.733832	4	3.7	0.674949	2.30637	2.23988	2.42906	1.81263
01-02-03-01-01-02-05.mp4	AV	Song	Happy	Normal	Kids	R2	A5	1	0.733832	4.5	4.4	0.699206	1.73564	0.756838	2.15501	0.729459
01-02-03-01-02-01-06.mp4	AV	Song	Happy	Normal	Dogs	R1	A6	0.9	0.660449	4	3.9	0.737865	1.52296	0.729911	1.46524	0.608689
01-02-03-01-02-01-07.mp4	AV	Song	Happy	Normal	Dogs	R1	A7	1	0.733832	4	3.8	0.788811	1.46936	0.848526	1.51469	1.10319
01-02-03-02-01-01-06.mp4	AV	Song	Happy	Strong	Kids	R1	A6	1	0.733832	5	4.5	0.849837	2.04262	0.700701	2.14455	1.78119
01-02-03-02-02-01-07.mp4	AV	Song	Happy	Strong	Dogs	R1	A7	1	0.733832	5	4.1	1.19722	1.7625	0.503613	2.05408	1.52479
01-02-03-02-02-02-06.mp4	AV	Song	Happy	Strong	Dogs	R2	A6	0.9	0.660449	4.5	4.4	0.699206	1.94275	0.902054	1.28248	1.02957
01-02-04-01-01-01-04.mp4	AV	Song	Sad	Normal	Kids	R1	A4	0.8	0.503903	2.5	2.8	1.0328	2.71067	2.0276	1.91703	0.859935
01-02-04-01-02-01-04.mp4	AV	Song	Sad	Normal	Dogs	R1	A4	0.6	0.377927	3.5	3.4	0.966092	3.0232	2.25249	1.61113	1.10352
01-02-04-02-01-01-07.mp4	AV	Song	Sad	Strong	Kids	R1	A7	1	0.629879	5	4.6	0.516398	1.43113	0.874858	1.79151	2.06778
01-02-04-02-01-02-05.mp4	AV	Song	Sad	Strong	Kids	R2	A5	1	0.629879	4	3.7	0.948683	1.71571	0.994018	1.6424	1.11255
01-02-04-02-01-02-06.mp4	AV	Song	Sad	Strong	Kids	R2	A6	0.9	0.566891	4	4.2	0.788811	1.80916	0.861165	2.22557	1.26196
01-02-04-02-02-01-07.mp4	AV	Song	Sad	Strong	Dogs	R1	A7	1	0.629879	5	4.9	0.316228	1.49876	0.902962	1.29447	0.505216
01-02-04-02-02-02-04.mp4	AV	Song	Sad	Strong	Dogs	R2	A4	0.8	0.503903	3	3.4	1.07497	2.72593	1.69535	1.37381	1.19012
01-02-04-02-02-02-05.mp4	AV	Song	Sad	Strong	Dogs	R2	A5	1	0.629879	5	4.9	0.316228	1.52598	0.916371	1.53045	1.05215
01-02-05-01-01-01-05.mp4	AV	Song	Angry	Normal	Kids	R1	A5	0.7	0.614283	3	3.1	1.19722	2.56026	2.05359	1.58538	1.34064
01-02-05-01-01-01-06.mp4	AV	Song	Angry	Normal	Kids	R1	A6	0.9	0.789792	3	3.1	0.994429	2.16594	1.10887	1.59402	0.985297
01-02-05-01-02-02-05.mp4	AV	Song	Angry	Normal	Dogs	R2	A5	0.8	0.702038	3.5	3.3	1.33749	3.258	2.36916	1.66688	0.866334
01-02-05-01-02-02-06.mp4	AV	Song	Angry	Normal	Dogs	R2	A6	1	0.877547	4	3.5	0.707107	1.49043	0.519991	1.49789	1.36989
01-02-05-02-01-01-07.mp4	AV	Song	Angry	Strong	Kids	R1	A7	0.9	0.789792	5	4.9	0.316228	2.32227	1.51544	2.05201	0.99479
01-02-05-02-01-02-06.mp4	AV	Song	Angry	Strong	Kids	R2	A6	0.9	0.789792	5	4.6	0.699206	2.3034	0.830848	1.46544	1.6338
01-02-05-02-02-01-06.mp4	AV	Song	Angry	Strong	Dogs	R1	A6	1	0.877547	5	4.7	0.483046	1.54965	0.478749	1.44461	1.09657
01-02-05-02-02-01-07.mp4	AV	Song	Angry	Strong	Dogs	R1	A7	0.9	0.789792	4.5	4.5	0.527046	1.8211	1.05708	1.58843	1.01953
01-02-06-01-01-02-07.mp4	AV	Song	Fearful	Normal	Kids	R2	A7	0.5	0.391404	4	3.6	0.699206	1.815	1.11502	1.25966	1.03623
01-02-06-01-02-01-06.mp4	AV	Song	Fearful	Normal	Dogs	R1	A6	0.4	0.313123	3.5	3.5	0.849837	2.27011	1.60075	2.34221	2.45819
01-02-06-01-02-01-07.mp4	AV	Song	Fearful	Normal	Dogs	R1	A7	0.4	0.313123	2	2.3	0.674949	2.23574	1.87347	1.84625	1.40268
01-02-06-01-02-02-06.mp4	AV	Song	Fearful	Normal	Dogs	R2	A6	0.7	0.547965	4	3.9	0.737865	2.03259	0.746684	1.90605	1.97446
01-02-06-02-01-02-05.mp4	AV	Song	Fearful	Strong	Kids	R2	A5	0.9	0.704527	5	4.5	0.707107	2.23209	1.47193	1.65474	0.978105
01-02-06-02-02-01-06.mp4	AV	Song	Fearful	Strong	Dogs	R1	A6	0.6	0.469684	5	4.5	0.707107	2.67258	1.31839	2.17731	1.28016
01-02-06-02-02-02-06.mp4	AV	Song	Fearful	Strong	Dogs	R2	A6	0.5	0.391404	5	4.7	0.674949	2.88921	1.95969	2.22247	1.27069
01-02-06-02-02-02-07.mp4	AV	Song	Fearful	Strong	Dogs	R2	A7	0.6	0.469684	4	3.7	1.25167	2.21131	1.12683	1.69859	1.1267
